# Supplementary material for: Exogenous ANP Treatment Ameliorates Myocardial Insulin Resistance and Protects against Ischemia–Reperfusion Injury in Diet-Induced Obesity
Source: Int J Mol Sci. 2022 Jul 29;23(15):8373. doi: 10.3390/ijms23158373 (PMC9369294; doi:10.3390/ijms23158373)
Supplement: Supplementary file 1 [file ijms-23-08373-s001.zip]

Archive with 1 entries (1 files):
- ijms-1825251-supplementary.pdf
